# Supplementary material for: Intestinal GCN2 controls Drosophila systemic growth in response to Lactiplantibacillus plantarum symbiotic cues encoded by r/tRNA operons
Source: eLife. 2023 Jun 9;12:e76584. doi: 10.7554/eLife.76584 (PMC10289812; doi:10.7554/eLife.76584)
Supplement: Source code 1. [file elife-76584-code1.zip]

Archive with 1 entries (1 files):
- 21-12-2021-RA-eLife-76584/source code.R
